# Supplementary material for: Hydrazine Derivative-Based Carbon Dots for Potent Antibacterial Activity Against Multidrug-Resistant Bacterial
Source: Nanomaterials (Basel). 2025 Jun 11;15(12):910. doi: 10.3390/nano15120910 (PMC12195800; doi:10.3390/nano15120910)
Supplement: Supplementary file 1 [file nanomaterials-15-00910-s001.zip]

Archive with 1 entries (1 files):
- nanomaterials-3656382-supplementary.pdf
